# Supplementary material for: Influence of Dispersion and Orientation on Polyamide-6 Cellulose Nanocomposites Manufactured through Liquid-Assisted Extrusion
Source: Nanomaterials (Basel). 2022 Feb 28;12(5):818. doi: 10.3390/nano12050818 (PMC8912402; doi:10.3390/nano12050818)
Supplement: Supplementary file 1 [file nanomaterials-12-00818-s001.zip]

Archive with 1 entries (1 files):
- nanomaterials-1611262-supplementary.pdf
